# Supplementary material for: A Pseudomonas aeruginosa TIR effector mediates immune evasion by targeting UBAP1 and TLR adaptors
Source: EMBO J. 2017 May 8;36(13):1869–87. doi: 10.15252/embj.201695343 (PMC5494471; doi:10.15252/embj.201695343)
Supplement: Supplementary file 3 — Source Data for Expanded View and Appendix [file EMBJ-36-1869-s007.zip]

Archive with 24 entries (18 files):
- Source_Data_for_Appendix_and_EV_Figures/
- Source_Data_for_Appendix_and_EV_Figures/SourceData_for_Appendix_figure2/
- Source_Data_for_Appendix_and_EV_Figures/SourceData_for_Appendix_figure2/.DS_Store
- Source_Data_for_Appendix_and_EV_Figures/SourceData_for_Appendix_figure2/SD_for_Appendix_FigureS2B.pdf
- Source_Data_for_Appendix_and_EV_Figures/SourceData_for_Appendix_figure2/SD_for_Appendix_FigureS2C.pdf
- Source_Data_for_Appendix_and_EV_Figures/SourceData_for_Appendix_Figure4/
- Source_Data_for_Appendix_and_EV_Figures/SourceData_for_Appendix_Figure4/.DS_Store
- Source_Data_for_Appendix_and_EV_Figures/SourceData_for_Appendix_Figure4/SD_for_Appendix_FigureS4A.pdf
- Source_Data_for_Appendix_and_EV_Figures/SourceData_for_Appendix_Figure4/SD_for_Appendix_FigureS4B.pdf
- Source_Data_for_Appendix_and_EV_Figures/SourceData_for_Appendix_Figure4/SD_for_Appendix_FigureS4C.pdf
- Source_Data_for_Appendix_and_EV_Figures/SourceData_for_Appendix_FigureS3/
- Source_Data_for_Appendix_and_EV_Figures/SourceData_for_Appendix_FigureS3/.DS_Store
- Source_Data_for_Appendix_and_EV_Figures/SourceData_for_Appendix_FigureS3/SD_for_Appendix_FigureS3A.pdf
- Source_Data_for_Appendix_and_EV_Figures/SourceData_for_Appendix_FigureS3/SD_for_Appendix_FigureS3A2.pdf
- Source_Data_for_Appendix_and_EV_Figures/SourceData_for_Appendix_FigureS5/
- Source_Data_for_Appendix_and_EV_Figures/SourceData_for_Appendix_FigureS5/.DS_Store
- Source_Data_for_Appendix_and_EV_Figures/SourceData_for_Appendix_FigureS5/SD_for_Appendix_FigureS5A.pdf
- Source_Data_for_Appendix_and_EV_Figures/SourceData_for_Appendix_FigureS5/SD_for_Appendix_FigureS5D.pdf
- Source_Data_for_Appendix_and_EV_Figures/SourceData_for_Appendix_FigureS5/SD_for_Appendix_FigureS5E.pdf
- Source_Data_for_Appendix_and_EV_Figures/SourceData_for_FigureEV4/
- Source_Data_for_Appendix_and_EV_Figures/SourceData_for_FigureEV4/.DS_Store
- Source_Data_for_Appendix_and_EV_Figures/SourceData_for_FigureEV4/SD_for_FigEV4A.pdf
- Source_Data_for_Appendix_and_EV_Figures/SourceData_for_FigureEV4/SD_for_FigEV4B.pdf
- Source_Data_for_Appendix_and_EV_Figures/SourceData_for_FigureEV4/SD_for_FigEV4D.pdf
